# Supplementary material for: Immuno-PET Imaging of Tumour PD-L1 Expression in Glioblastoma
Source: Cancers (Basel). 2023 Jun 9;15(12):3131. doi: 10.3390/cancers15123131 (PMC10295898; doi:10.3390/cancers15123131)
Supplement: Supplementary file 1 [file cancers-15-03131-s001.zip]

Archive with 1 entries (1 files):
- cancers-2408012-supplementary.pdf
